# Supplementary material for: Acupuncture Decreases Risk of Hypertension in Patients with Chronic Spontaneous Urticaria in Taiwan: A Nationwide Study
Source: Healthcare (Basel). 2023 May 22;11(10):1510. doi: 10.3390/healthcare11101510 (PMC10218557; doi:10.3390/healthcare11101510)
Supplement: Supplementary file 1 [file healthcare-11-01510-s001.zip]

Archive with 1 entries (1 files):
- healthcare-2375330-supplementary.pdf
